# Supplementary material for: Antibody Responses to SARS-CoV-2 and Common HCoVs in Hemodialysis Patients and Transplant Recipients: Data from the Dominican Republic
Source: Vaccines (Basel). 2025 Sep 11;13(9):965. doi: 10.3390/vaccines13090965 (PMC12474128; doi:10.3390/vaccines13090965)
Supplement: Supplementary file 1 [file vaccines-13-00965-s001.zip]

Archive with 1 entries (1 files):
- vaccines-3790404-supplementary.pdf
